# Supplementary material for: Signaling Pathways Used by the Specialized Pro-Resolving Mediator Maresin 2 Regulate Goblet Cell Function: Comparison with Maresin 1
Source: Int J Mol Sci. 2022 Jun 2;23(11):6233. doi: 10.3390/ijms23116233 (PMC9181304; doi:10.3390/ijms23116233)
Supplement: Supplementary file 1 [file ijms-23-06233-s001.zip]

Archive with 1 entries (1 files):
- ijms-1728252-supplementary.pdf
